# Supplementary material for: Twenty years of emotional-behavioral problems of community adolescents living in Italy measured through the Achenbach system of empirically based assessment (ASEBA): a systematic review and meta-analysis
Source: Front Psychiatry. 2023 Dec 11;14:1161917. doi: 10.3389/fpsyt.2023.1161917 (PMC10749347; doi:10.3389/fpsyt.2023.1161917)
Supplement: Supplementary file 1 [file Table_1.XLSX]

## Sheet: CBCL
Dimension	Egger t	df	p	intercept	K prevalence	random	ci random	I2	CI I2	K	random effect mean	95%-CI	Q	dfQ	p Q	pooled mean common	CI mean	Qm coeficient (gender)	P value QM (gender)	Coefficient Gender	SE gender	Qm coeficient (age)	P value QM (age)	Coefficient Age	SE Age	Qm coeficient (qualità)	P value QM (qualità)	Coefficient qualità	SE qualità	Qm coeficient (YEAR)	P value QM (YEAR)	Coefficient YEAR	SE YEAR	K	random effect size	95%-CI	Q	dfQ	p Q		Qm coeficient (age)	P value QM (age)	Coefficient Age	SE Age	Qm coeficient (qualità)	P value QM (qualità)	Coefficient qualità	SE qualità	Qm coeficient (YEAR)
Total	1.40	9	0.4443	22.0155	4	0.0847	[0.0470; 0.1481]	78.0%	[40.5%; 91.9%]	11	31.2040	[25.6546; 36.7534]	779.29	10	< 0.0001	25.16	[24.68; 25.64]	1.9884	0.1585	-0.3127	0.2218	0.2370	0.6264	-1.2237	2.5138	1.5556	0.2123	-.53749	.43095	0.5309	0.4662	-0.8088	1.1101	9	29.3447	[23.8207; 34.8688]	335.37	8	< 0.0001	< 0.0001	2.1375	0.1437	-3.2495	2.2226	0.5706	0.4500	-3.9432	5.2200	0.2374
Internalizing	1.27	9	0.2367	7.2545	4	0.0353	[0.0040; 0.2511]	87.8%	[71.1%; 94.9%]	11	8.8330	[7.2276; 10.4384]	315.39	10	< 0.0001	7.8300	[7.6490; 8.0110]	6.1266	0.8045	-0.0090	0.0531	1.5323	0.2158	0.6132	0.4954	0.0004	0.9835	0.0156	0.7573	0.5396	0.4626	-0.1485	0.2021	11	8.8516	[6.8778; 10.8255]	188.84	9		< 0.0001	1.4285	0.2320	0.6046	0.5059	0.1339	0.7144	-0.2952	0.8068	0.3174
Externalizing	3.55	11	0.0045	0.2966	5	0.0331	[0.0040; 0.2270]	97.4%	[95.9%; 98.4%]	13	6.9541	[4.5726; 9.3355]	5924.37	12	< 0.0001	0.5970	[0.5720; 0.6220]	0.0720	0.7885	-0.0196	0.0730	0.5403	0.4623	-0.4436	0.6035	1.0446	0.3068	1.2366	1.2099	1.5991	0.2060	-0.3939	0.3115	11	6.4834	[3.6728; 9.2939]	2885.05	10		0	0.7737	0.3791	-0.5868	0.6671	0.5455	0.4602	0.9088	1.2305	0.4835
Others	0.64	2	0.5852	1.7181	2	0	[0.0000; 1.0000]	0.0%		4	3.7827	[2.4941; 5.0713]	25.12	3	< 0.0001	3.5994	[3.1761; 4.0227]	0.0631	0.8017	0.0233	0.0928	0.4558	0.4996	-1.3630	2.0188	0.3314	0.5649	1.0130	1.7598	0.0368	0.8478	-0.1922	1.0011	4	3.8317	[2.2896; 5.3738]	15.88	3		0.0012	0.7490	0.3868	-2.0621	2.3828	0.2837	0.5943	0.9874	1.8539	0.0556
Aggression	-0.27	8	0.7936	4.5266	4	0.0151	[0.0004; 0.3547]	99.1%	[98.6%; 99.4%]	10	4.3896	[3.9138; 4.8655]	44.92	9	< 0.0001	4.4905	[4.3689; 4.6121]	0.1494	0.6992	-0.0146	0.0377	0.4175	0.5182	-0.2424	0.3752	3.7542	0.8076	0.4065	0.7584	0.1602	0.6889	-0.0691	0.1726	9	4.5562	[3.8055; 5.3068]	47.32	8		< 0.0001	1.3599	0.2436	-0.4389	0.3764	5.2306	0.5146	0.1625	0.8626	0.0043
Rule	0.83	7	0.4356	1.3629	4	0.0235	[0.0100; 0.0541]	75.6%	[32.7%; 91.2%]	9	1.4898	[1.2549; 1.7247]	38.96	8	< 0.0001	1.4084	[1.3529; 1.4639]	0.0563	0.8124	0.0149	0.0630	0.1116	0.7383	0.1388	0.4155	0.1245	0.7242	0.1970	0.5582	0.0773	0.7811	-0.0353	0.1271	8	1.6506	[1.3395; 1.9617]	22.77	7		0.0019	0.0103	0.9193	0.0480	0.4739	0.0411	0.8394	0.1326	0.6539	0.0003
Thoughts	0.65	8	0.5351	1.2928	4	0.0507	[0.0181; 0.1343]	93.7%	[87.0%; 96.9%]	10	1.5715	[1.2740; 1.8690]	108.12	9	< 0.0001	1.3518	[1.2983; 1.4053]	0.8537	0.3555	-0.0181	0.0196	1.2294	0.2675	-0.2185	0.1971	0.1670	0.6828	0.2028	0.4962	0.9211	0.3372	-0.1051	0.1095	9	1.7898	[1.3332; 2.2465]	110.32	8		< 0.0001	1.5967	0.2064	-0.2493	0.1973	0.4726	0.4918	0.4132	0.6010	1.2632
Withdraw	1.63	8	0.1420	2.0107	4	0.0279	[0.0115; 0.0660]	81.3%	[51.4%; 92.8%]	10	2.5126	[2.1311; 2.8942]	79.28	9	< 0.0001	2.1402	[2.0712; 2.2093]	1.5327	0.2157	0.0474	0.0383	1.8886	0.1694	0.4704	0.3423	0.0064	0.9363	-0.0491	0.6144	0.1181	0.7312	0.0467	0.1358	9	2.5067	[2.0373; 2.9762]	47.19	8		< 0.0001	1.8990	0.1682	0.4678	0.3395	0.0791	0.7785	-0.1883	0.6692	0.2249
Anxiety	1.29	9	0.2291	2.4635	5	0.0227	[0.0110; 0.0462]	90.1%	[79.7%; 95.1%]	11	8.1188	[6.2141; 10.0236]	2872.34	10	0	3.3769	[3.2900; 3.4638]	12.5555	0.0004	-0.4762	0.1344	0.7809	0.3769	2.5469	2.8821	0.8176	0.3659	-5.1145	5.6563	1.4760	0.2244	1.3644	1.1230	9	3.3441	[2.5176; 4.1706]	229.64	8		< 0.0001	2.0742	0.1498	0.3226	0.2240	1.8358	0.1754	0.8347	0.6160	0.5173
Attention	-1.31	8	0.2259	3.9625	4	0.012	[0.0089; 0.0161]	0.0%	[0.0%; 84.7%]	10	3.2629	[2.5909; 3.9349]	209.32	9	< 0.0001	3.6269	[3.5274; 3.7265]	0.2067	0.6494	-0.0129	0.0284	0.0002	0.9892	0.0037	0.2750	0.3744	0.5406	0.3847	0.6287	0.0634	0.8012	0.0361	0.1433	9	3.9524	[3.0059; 4.8990]	160.99	8		< 0.0001	0.1113	0.7386	-0.0939	0.2813	1.7885	0.1811	1.0219	0.7641	0.0000
Social	-0.67	8	0.5243	2.2534	4	0.012	[0.0089; 0.0161]	36.9%	[0.0%; 78.3%]	10	2.0962	[1.7848; 2.4076]	82.17	9	< 0.0001	2.1807	[2.1127; 2.2486]	0.0058	0.9393	-0.0020	0.0266	0.0466	0.8291	-0.0570	0.2643	0.1956	0.6583	0.2425	0.5483	0.0337	0.8544	-0.0234	0.1273	9	1.8743	[1.4353; 2.3132]	72.89	8		< 0.0001	0.0522	0.8193	-0.0601	0.2630	0.0165	0.8977	0.0803	0.6244	0.0964
Somatic	2.33	9	0.0445	1.3878	5	0.0467	[0.0194; 0.1078]	90.2%	[80.1%; 95.2%]	11	2.3610	[1.8663; 2.8556]	275.87	10	< 0.0001	1.6133	[1.5582; 1.6684]	1.0998	0.2943	-0.2023	0.1929	0.3836	0.5357	1.3708	2.2132	0.7957	0.3724	-3.6227	4.0612	0.0712	0.7896	-0.2488	0.9325	9	1.7696	[1.4566; 2.0825]	46.73	8		< 0.0001	0.7131	0.3984	-0.1609	0.1905	0.0008	0.9770	0.0165	0.5743	0.9429
[truncated: 21 more columns]

## Sheet: YSR
Dimensione	Egger t	df	p	corrected ES	intercept	K prevalence	random	ci random	I2	CI I2	K	random effect mean	95%-CI	Q	dfQ	p Q	pooled mean common	CI mean	Qm coeficient (gender)	P value QM (gender)	Coefficient Gender	SE gender	Qm coeficient (age)	P value QM (age)	Coefficient Age	SE Age	Qm coeficient (qualità)	P value QM (qualità)	Coefficient qualità	SE qualità	Qm coeficient (YEAR)	P value QM (YEAR)	Coefficient YEAR	SE YEAR	K	random effect size	95%-CI	Q	dfQ	p Q		Qm coeficient (age)	P value QM (age)	Coefficient Age	SE Age	Qm coeficient (qualità)	P value QM (qualità)	Coefficient qualità	SE qualità
Total	2.44	6	0.0501		20.4104	4	0.1683	[0.0574; 0.4021]	95.1%	[90.3%; 97.5%]	8	45.1915	[32.4232; 57.9598]	6380.46	7	0	31.7947	[31.4602; 32.1291]	0.6546	0.4185	-0.4868	0.6016	61.1074	< .0001	10.7960	4.4935	5.2660	0.0217	18.7498	8.1706	6.2166	0.0127	-3.4128	1.3688	4	53.3124	[43.9593; 62.6655]	60.24	3		< 0.0001	1.4426	0.2297	-15.2564	12.7021	2.5490	0.1104	11.8246	7.4063
Internalizing	3.14	10	0.0105		4.7592	4	0.1667	[0.0741; 0.3334]	76.0%	[34.0%; 91.3%]	12	12.8968	[9.7320; 16.0617]	3752.63	11	0	7.5970	[7.4679; 7.7261]	1.4149	0.2342	-0.1260	0.1059	0.9593	0.3274	1.1731	1.1978	0.1471	0.7013	-0.6771	1.7655	2.9568	0.0855	-0.8086	0.4703	8	10.9436	[7.5218; 14.3654]	498.88	7		< 0.0001	3.5915	0.0581	-7.9941	4.2183	4.3546	0.0369	-2.7113	1.2993
Externalizing	2.87	9	0.0185		7.0469	4	0.1588	[0.0863; 0.2739]	76.0%	[34.0%; 91.3%]	11	11.3073	[9.3025; 13.3121]	1310.46	10	< 0.0001	8.4758	[8.3571; 8.5945]	0.1895	0.6633	-0.0251	0.0576	2.1067	0.1467	0.9385	0.6466	0.1903	0.6627	-0.4007	0.9186	8.8235	0.0030	-0.3936	0.1325	7	11.5320	[ 8.7173; 14.3467]	137.93	6		< 0.0001	3.2119	0.0731	-5.6019	3.1257	0.3115	0.5767	-0.9575	1.7155
Others	1.00	1	0.5004		3.7207	2	0.1616	[0.0607; 0.3650]	95.6%	[87.1%; 98.5%]	3	8.9802	[5.8320; 12.1285]	150.03	2	< 0.0001	7.3810	[7.0530; 7.7089]	0.0008	0.9777	0.0077	0.2752					3.8060	0.0511	5.8993	3.0239	5.9142	0.0150	-2.4039	0.9885	3	8.5225	[5.6876; 11.3574]	59.96	2		< 0.0001	5.9142	0.0150	-2.4039	0.9885	5.9790	0.0145	7.0328	2.8762
Aggression	1.63	6	0.1539		6.3004	2	0.0180	[0.0090; 0.0356]	0.0%		8	9.4113	[8.1895; 10.6331]	229.65	7	< 0.0001	8.7365	[8.5325; 8.9405]	0.0433	0.8351	-0.0182	0.0874	0.9006	0.3426	0.5622	0.5925	2.5170	0.1126	-1.6311	1.0281	1.4911	0.2221	0.8970	0.7346	8	8.6083	[7.8152; 9.4013]	83.12	7		< 0.0001	0.0723	0.7880	-0.7878	2.9295	0.0756	0.7834	-0.2468	0.8980
Rule	2.38	6	0.0544		1.2544	2	0.0563	[0.0383; 0.0819]	0.0%		8	5.3591	[4.0245; 6.6936]	753.67	7	< 0.0001	3.7114	[3.5905; 3.8324]	0.3979	0.5282	-0.0772	0.1223	3.0456	0.0810	1.3132	0.7525	2.5181	0.1125	-2.1826	1.3754	1.9161	0.1663	1.3513	0.9762	8	4.5884	[3.4712; 5.7056]	468.84	7		< 0.0001	0.1162	0.7332	0.7941	2.3300	0.2827	0.5950	-0.4767	0.8966
Thoughts	2.07	3	0.1297		1.5546	3	0.0923	[0.0524; 0.1574]	83.8%	[51.2%; 94.6%]	5	4.0517	[2.8872; 5.2162]	211.71	4	< 0.0001	3.1222	[2.9823; 3.2622]	1.0479	0.3060	-0.0835	0.0816	2.6591	0.1030	5.4510	3.3428	1.1336	0.2870	1.2138	1.1400	0.8990	0.3430	0.6087	0.6419	5	3.7528	[2.7753; 4.7304]	75.91	4		< 0.0001	0.9206	0.3373	2.2518	2.3469	1.4726	0.2249	1.3395	1.1038
Withdraw	3.16	6	0.0197		1.2156	3	0.0875	[0.0525; 0.1422]	81.3%	[41.9%; 94.0%]	8	5.5403	[4.1955; 6.8850]	760.89	7	< 0.0001	3.7732	[3.6555; 3.8909]	0.2459	0.6200	-0.0608	0.1226	2.0263	0.1546	1.1911	0.8367	3.6824	0.0550	-2.3066	1.2020	5.9816	0.0145	1.3958	0.5707	8	3.6252	[2.7362; 4.5141]	460.46	7		< 0.0001	0.0347	0.8522	0.4170	2.2382	0.1738	0.6768	0.2816	0.6755
Anxiety	7.78	8	< 0.0001	1.3353 [-0.0176; 2.6883]	0.1339	3	0.0424	[0.0028; 0.4140]	97.4%	[94.8%; 98.7%]	10	6.7497	[5.3474; 8.1519]	5891.78	9	0	0.8098	[0.7809; 0.8387]	2.4149	0.1202	-0.1976	0.1271	0.5448	0.4604	0.7451	1.0095	0.0328	0.8562	-0.2757	1.5212	0.0305	0.8613	0.1897	1.0860	9	5.4601	[3.5098; 7.4103]	5655.56	8		0	9.0735	0.0026	-3.1761	1.0544	0.8498	0.3566	0.7061	0.7659
Attention	-1.17	4	0.3075		13.5112	3	0.0381	[0.0186; 0.0766]	61.6%	[0.0%; 89.0%]	6	7.5604	[3.8449; 11.2759]	5402.51	5	0	9.3983	[9.2937; 9.5029]	0.3690	0.5435	0.0952	0.1567	19.6581	< .0001	-3.8113	0.8596	0.8328	0.3615	-1.6684	1.8283	4.6414	0.0312	1.5127	0.7021	5	5.9216	[5.3863; 6.4570]	17.41	4		0.0016	0.1564	0.6925	-0.9372	2.3701	0.0131	0.9090	-0.1199	1.0486
Social	0.97	3	0.4038		2.2208	3	0.0497	[0.0308; 0.0792]	59.6%	[0.0%; 88.5%]	5	3.1009	[2.4977; 3.7041]	79.28	4	< 0.0001	2.8873	[2.7644; 3.0102]	0.1781	0.6730	-0.0319	0.0757	0.1706	0.6796	1.1264	2.7271	0.0956	0.7572	-0.3009	0.9731	0.7682	0.3808	0.5168	0.5896	5	2.7687	[2.3359; 3.2014]	19.40	4		0.0007	0.0302	0.8620	0.3290	1.8931	0.0613	0.8044	-0.2345	0.9472
Somatic	3.09	6	0.0215		0.9412	3	0.1083	[0.0318; 0.3100]	96.7%	[93.3%; 98.4%]	8	5.3111	[3.8588; 6.7634]	936.62	7	< 0.0001	3.4425	[3.3307; 3.5543]	0.0766	0.7819	-0.0361	0.1306	0.9835	0.3213	0.9611	0.9692	7.0145	0.0081	-2.6079	0.9847	6.8609	0.0088	1.4795	0.5648	8	3.3097	[2.4424; 4.1769]	527.73	7		< 0.0001	0.0701	0.7912	-0.5116	1.9327	0.0701	0.7912	-0.5116	1.9327
[truncated: 22 more columns]

## Sheet: CBCL SMALL
Dimension	random effect mean original	random effect mean	Q original	Q	% ES change	% Q change
Total	31.204	27.1049	779.29	528.17	13.1365	32.2242
Internalizing	8.833	9.0116	315.39	314.76	-2.02196	0.199753
Externalizing	6.9541	7.2717	5924.37	5667.98	-4.56709	4.32772
Others	3.7827	3.7827	25.12	25.12	0	0
Aggression	4.3896	4.4005	44.92	44.83	-0.248314	0.200356
Rule	1.4898	1.5279	38.96	37.65	-2.55739	3.36242
Thoughts	1.5715	1.5957	108.12	108.1	-1.53993	0.018498
Withdraw	2.5126	2.5452	79.28	79.23	-1.29746	0.0630676
Anxiety	8.1188	3.9273	2872.34	360.4	51.6271	87.4527
Attention	3.2629	3.3717	209.32	202.88	-3.33446	3.07663
Social	2.0962	2.1191	82.17	81.26	-1.09245	1.10746
Somatic	2.361	2.131	275.87	120.12	9.74163	56.4578

## Sheet: YSR SMALL
Dimensione	random effect original	random effect mean	Q original	Q	% ES change	% Q change
Total	45.1915	49.8423	6380.46	6370.71	-10.2913	0.15281
Internalizing	12.8968	13.694	3752.63	3748.51	-6.18138	0.10979
Externalizing	11.3073	11.5894	1310.46	1310.36	-2.49485	0.00763091
Others	8.9802	8.9802	150.03	150.03	0	0
Aggression	9.4113		229.65
Rule	5.3591		753.67
Thoughts	4.0517		211.71
Withdraw	5.5403		760.89
Anxiety	6.7497		5891.78
Attention	7.5604		5402.51
Social	3.1009		79.28
Somatic	5.3111		936.62

## Sheet: YSR PANDEMIC
Dimensione	random effect original	random effect mean	Q original	Q	% ES change	% Q change
Total	45.1915		6380.46
Internalizing	12.8968		3752.63
Externalizing	11.3073		1310.46
Others	8.9802		150.03
Aggression	9.4113	10.2424	229.65	162.04	-8.83087	29.4405
Rule	5.3591	6.6072	753.67	628.83	-23.2894	16.5643
Thoughts	4.0517	4.8193	211.71	189.56	-18.9451	10.4624
Withdraw	5.5403	7.0993	760.89	437.48	-28.1393	42.5042
Anxiety	6.7497	7.9565	5891.78	3621.14	-17.8793	38.5391
Attention	7.5604	8.3391	5402.51	3797.59	-10.2997	29.7069
Social	3.1009	3.2874	79.28	73.59	-6.01438	7.17709
Somatic	5.3111	6.763	936.62	457.83	-27.3371	51.1189

## Sheet: CBCL DESIGN
Dimension	random effect mean oroginal	random effect mean	Q original	Q	% ES change	% Q change
Total	31.204	32.9056	779.29	726.31	-5.45315	6.7985
Internalizing	8.833	9.1814	315.39	127.19	-3.9443	59.6722
Externalizing	6.9541	7.1436	5924.37	2403.8	-2.72501	59.4252
Others	3.7827		25.12
Aggression	4.3896	4.4233	44.92	40.71	-0.767724	9.37222
Rule	1.4898	1.5399	38.96	34.56	-3.36287	11.2936
Thoughts	1.5715	1.6403	108.12	102.32	-4.37798	5.36441
Withdraw	2.5126	2.6306	79.28	62.2	-4.69633	21.5439
Anxiety	8.1188	8.7424	2872.34	2824.77	-7.68094	1.65614
Attention	3.2629	3.1778	209.32	114.45	2.60811	45.323
Social	2.0962	2.0652	82.17	49.07	1.47887	40.2823
Somatic	2.361	2.7662	275.87	271.01	-17.1622	1.7617

## Sheet: YSR DESIGN
Dimensione	random effect original	random effect mean	Q original	Q	% ES change	% Q change
Total	45.1915		6380.46
Internalizing	12.8968	11.8967	3752.63	3318.29	7.75464	11.5743
Externalizing	11.3073	10.654	1310.46	1078.32	5.77768	17.7144
Others	8.9802		150.03
Aggression	9.4113	8.5397	229.65	47.74	9.26121	79.2118
Rule	5.3591	3.937	753.67	239.84	26.5362	68.1771
Thoughts	4.0517		211.71
Withdraw	5.5403	4.147	760.89	252.6	25.1485	66.802
Anxiety	6.7497	5.7697	5891.78	5113.83	14.5192	13.204
Attention	7.5604		5402.51
Social	3.1009		79.28
Somatic	5.3111	3.8807	936.62	400.9	26.9323	57.1972
